# Supplementary material for: Testing and Prescribing Vitamin B12 in Swiss General Practice: A Survey among Physicians
Source: Nutrients. 2021 Jul 29;13(8):2610. doi: 10.3390/nu13082610 (PMC8398177; doi:10.3390/nu13082610)
Supplement: Supplementary file 1 [file nutrients-13-02610-s001.zip]

Archive with 3 entries (3 files):
- Nu_Survey_B12_Supplementary_Data.pdf
- Nu_Survey_B12_Supplementary_File_S1.pdf
- Nu_Survey_B12_Supplementary_File_S2.pdf
